# Supplementary material for: Psychosocial Work Stress, Resilience and the Risk of Tinnitus—Results from a Population-Based Cohort Study
Source: Medicina (Kaunas). 2025 Nov 21;61(12):2079. doi: 10.3390/medicina61122079 (PMC12734541; doi:10.3390/medicina61122079)
Supplement: Supplementary file 1 [file medicina-61-02079-s001.zip]

Archive with 1 entries (1 files):
- medicina-3955492-supplementary.pdf
